# Supplementary material for: Changes in choroidal area following trabeculectomy: Long-term effect of intraocular pressure reduction
Source: PLoS One. 2019 Mar 20;14(3):e0209145. doi: 10.1371/journal.pone.0209145 (PMC6426190; doi:10.1371/journal.pone.0209145)
Supplement: S1 Table — (XLSX) [file pone.0209145.s001.xlsx]

## Sheet: 1
								macula						peripapilla
								before			after 1 year			before			after 1 year				SBP		DBP		IOP		axial length		CCT		OPP
ID	RL	gender	age	type		date of operation		total	luminal	Interstitial	total	luminal	Interstitial	total	luminal	Interstitial	total	luminal	Interstitial		before	after	before	after	before	after	before	after	before	after	before	after
0000021470	L	F	65	NTG	LET+cat	2016-09-23	2016	345001	228484	116517	323793	216148	107646	1.76775e+06	1.03977e+06	727978	1.66969e+06	939529	730158		149	130	99	87	12	13	25.93	25.78	517	500	65.1111	54.5556
0000321039	L	F	87	NTG	LET	2017-02-08	2017	224582	140835	83746	238331	143621	94710	884793	435480	449313	984714	485228	499486		113	137	57	81	13	13	22.03	21.99	550	528	37.4444	53.4444
0000401933	R	M	62	NTG	LET+cat	2016-10-05	2016	277140	173545	103595	341661	221294	120368	1.74649e+06	969017	777473	1.90803e+06	1.11526e+06	792775		96	112	73	73	13	12	26.08	*	565	576	40.7778	45.3333
0000541293	L	M	77	NTG	LET	2016-07-06	2016	455227	305253	149974	475018	298945	176073	1.90553e+06	1.17262e+06	732901	1.79553e+06	1.06058e+06	734951		114	155	70	103	14	13	23.23	23.2	*	543	42.4444	67.2222
0000741736	R	M	68	NTG	LET	2016-08-17	2016	297068	196191	100877	267332	163038	104293	1.21931e+06	734038	485271	1.4569e+06	695502	761398		110	113	67	70	28	8	26.44	26.39	*	469	26.2222	48.2222
0000849951	R	M	66	NTG	LET+cat	2017-02-08	2017	260645	156927	103718	281945	180549	101396	1.66956e+06	972757	696800	1.64677e+06	947941	698824		136	132	81	92	16	12	24	23.56	520	486	50.2222	58.2222
0000929035	L	F	64	NTG	LET	2016-07-29	2016	271794	172648	99145.4	329656	220668	108988	1.52209e+06	721252	800834	1.68248e+06	895251	787233		137	164	80	103	18	13	25.53	25.48	562	529	48	69.2222
0001671756	L	F	75	NTG	LET+cat	2017-01-06	2016	415684	280388	135296	441036	303069	137966	1.89297e+06	1.11035e+06	782616	2.22753e+06	1.28823e+06	939301		99	129	59	78	11	8	23.18	22.96	466	438	37.2222	55.3333
0001919240	L	F	63	PACG	LET+cat	2016-11-30	2016	356117	233915	122201	322871	220697	102174	1.62163e+06	902761	718871	1.51953e+06	814113	705412		156	127	85	67	16	10	25.48	24.61	615	624	56.4444	48
0002389659	L	F	64	PACG	LET+cat	2016-07-13	2016	371473	239922	131551	442119	308481	133638	1.18302e+06	691259	491760	1.84218e+06	1.12829e+06	713898		164	157	116	95	39	14	23.47	22.76	578	541	49	63.1111
0002418734	R	M	73	PACG	LET+cat	2016-08-17	2016	345523	231305	114219	341530	220097	121433	1.33109e+06	610826	720263	1.40211e+06	777138	624967		122	156	62	76	15	10	25.02	24.8	525	493	39.6667	58.4444
0002684161	L	F	61	PACG	LET+cat	2016-09-28	2016	257056	182824	74232.1	251822	169958	81864	1.1864e+06	611106	575299	1.19543e+06	589335	606099		122	113	86	79	17	17	25.28	25.13	550	538	48.3333	43.2222
0003274094	R	F	53	PE	LET	2017-02-01	2017	394446	258029	136416	366929	239223	127706	2.34506e+06	1.51203e+06	833039	2.55468e+06	1.52277e+06	1.03191e+06		150	151	93	96	14	12	23.87	23.76	481	467	60.6667	64.2222
0003367172	L	F	62	PE	LET	2016-07-13	2016	428850	290140	138709	418671	288535	130136	2.20014e+06	1.34923e+06	850906	2.00912e+06	1.11088e+06	898234		133	135	76	91	14	13	23.83	23.83	586	568	49.3333	57.4444
0003383608	L	F	70	POAG	LET+cat	2016-07-20	2016	291222	170967	120255	291096	169419	121677	1.55429e+06	876971	677324	1.58942e+06	824692	764729		158	158	81	84	11	12	24.33	24.03	578	552	60.1111	60.4444
0003387481	R	M	83	POAG	LET+cat	2016-07-06	2016	132087	91911.6	40175.5	134166	91056.9	43108.8	957381	425833	531548	1.0902e+06	483283	606918		107	132	69	82	18	5	22.5	22.23	511	474	36.4444	60.7778
0003390128	L	M	77	POAG	LET+cat	2016-07-01	2016	235493	146974	88518.7	224950	146489	78460.7	1.32002e+06	700190	619831	1.35978e+06	704382	655403		118	115	65	54	17	14	23.57	23.33	559	504	38.1111	35.5556
0003390306	L	F	50	POAG	LET	2016-07-13	2016	316272	209072	107200	260669	175866	84803.2	1.66197e+06	940700	721269	1.3703e+06	729802	640497		131	142	83	85	16	10	23.81	23.78	583	556	50	59.3333
0003395533	R	M	66	POAG	LET	2017-01-11	2017	262813	183743	79069.9	347355	227565	119790	1.379e+06	762980	616022	1.45329e+06	756122	697173		106	121	88	80	20	10	26.65	26.51	566	543	42.6667	52.4444
0003397559	L	M	72	POAG	LET+cat	2016-09-23	2016	239370	155769	83601	308360	185142	123217	1.31009e+06	713367	596724	1.17464e+06	555607	619035		138	164	88	101	16	13	27.81	*	546	541	53.7778	68.3333
0003400830	R	M	57	POAG	LET	2016-10-26	2016	302649	200457	102192	404536	255065	149471	1.692e+06	977249	714747	1.66621e+06	908386	757825		145	141	91	99	18	11	27.12	26.82	561	547	54.6667	64.3333
0003402589	R	F	74	POAG	LET+cat	2016-08-26	2016	461429	312393	149036	567291	362420	204871	2.68184e+06	1.52069e+06	1.16115e+06	2.93925e+06	1.65298e+06	1.28627e+06		119	141	81	96	17	6	25.07	24.57	477	469	45.4444	68
0003404319	L	F	78	POAG	LET+cat	2016-09-07	2016	422125	299875	122250	474537	310909	163628	1.83173e+06	983299	848433	1.99963e+06	1.09262e+06	907017		119	172	60	89	20	10	22.29	22.06	564	531	33.1111	67.7778
0003417662	L	M	78	POAG	LET	2016-10-21	2016	285214	176986	108228	287690	186199	101491	929087	402632	526455	1.00987e+06	464136	545735		164	155	83	74	36	13	22.54	*	520	*	37.3333	54.3333
0003422013	L	M	84	POAG	LET+cat	2016-11-30	2016	196643	112275	84367.7	197340	118235	79105.3	1.23097e+06	529729	701240	1.11851e+06	535826	582681		137	114	88	60	14	15	25.73	25.5	515	527	55.5556	37
0003424681	R	F	78	POAG	LET+cat	2017-02-01	2017	386156	273735	112420	312859	204672	108187	1.85518e+06	1.07271e+06	782468	2.41083e+06	1.4347e+06	976127		119	*	56	*	15	5	22.89	*	519	*	36.3333	*
0003443893	L	F	64	SG	LET	2016-02-15	2017	370875	257073	113802	345800	207011	138789	2.22175e+06	1.33495e+06	886792	2.231e+06	1.28945e+06	941542		119	156	83	110	11	14	24.71	24.7	534	482	52.3333	69.5556
0003447416	L	F	75	SG	LET+cat	2017-02-24	2017	284714	190999	93715.4	328700	206231	122469	1.38327e+06	730569	652704	1.26967e+06	608445	661226		127	115	85	84	12	10	23.21	23.08	486	483	54	52.8889
0003448718	R	F	60	SG	LET+cat	2017-01-25	2016	323083	175746	147337	432717	279760	152957	1.04834e+06	498333	550010	1.39131e+06	696064	695248		90	133	57	76	36	5	24.02	23.48	554	464	9.33333	58.3333
0002152690	L	F	62	NTG	LET	2017-01-13	2017	321293	225716	95577.1	382813	248066	134747	1.19185e+06	725168	466683	1.53898e+06	846571	692404		116	133	85	89	16	4	25.52	25.26	540	504	47.5556	65.1111
					mean			317735	209137	108598	338120	218948	119172	1.55749e+06	867596	689891	1.65025e+06	898437	751816		127.133	138.034	78.2333	84.6207	17.7667	10.8333	24.5047	24.2154	540.286	517.036	45.2556	57.249
					SD			77380.4	56767.3	24502.1	90699.5	61424.3	31494.6	431798	301209	149476	466672	312174	162457		19.5341	17.5627	13.7421	12.9759	7.23272	3.24637	1.49181	1.34664	35.5617	41.0727	11.1569	9.15677
					t-test			0.0287399	0.148641	0.00949742				0.0244267	0.279441	0.00137229					0.0117792		0.0621293		9.51467e-05		8.19192e-06		8.456e-06		0.000115846
